# Supplementary material for: Experimental and constitutive model study on the mechanical properties of a structural plane of a rock mass under dynamic disturbance
Source: Sci Rep. 2022 Dec 8;12:21238. doi: 10.1038/s41598-022-25544-0 (PMC9731979; doi:10.1038/s41598-022-25544-0)
Supplement: Supplementary file 1 — Supplementary Information. [file 41598_2022_25544_MOESM1_ESM.xlsx]

## Sheet: Experimental data 
	0	2.5643	0	3.5	0	3.7
	5.00728	3.09015	3.32987	4.01802	1.95569	4.23547
	9.01925	3.44783	6.79772	4.31638	4.50582	4.49558
	14.0397	3.8281	11.1325	4.68934	7.69347	4.82073
	19.0646	4.14542	15.4673	5.06229	10.8811	5.14587
	24.0925	4.4101	19.8022	5.43525	14.0688	5.47101
	29.1225	4.63081	24.137	5.80821	17.2564	5.79615
	34.154	4.81482	28.4718	6.18117	20.4441	6.12129
	39.1866	4.96821	32.8066	6.55412	23.6318	6.44643
	44.2199	5.09606	37.1414	6.92708	26.8194	6.77157
	49.2536	5.20262	41.4762	7.30003	30.0071	7.09671
	54.2877	5.29143	45.8111	7.67299	33.1947	7.42185
	59.3221	5.36545	50.1459	8.04595	36.3824	7.74699
	64.3566	5.42713	54.4807	8.4189	39.57	8.07214
	69.3912	5.47853	58.8155	8.79186	42.7577	8.39728
	74.4259	5.52137	63.1503	9.16482	45.9453	8.72242
	79.4607	5.55707	67.4836	9.55418	49.133	9.04756
	84.4955	5.58682	71.823	9.86847	52.3207	9.3727
	89.5303	5.61161	76.1424	10.3572	55.4044	10.0339
	94.5651	5.63227	80.1449	11.9798	57.1619	12.7031
	96.5791	5.63953	81.4548	13.1211	57.5679	13.9176
	98.593	5.64629	82.5366	14.4818	57.9226	15.1492
	99.6	5.64949	83	15.2181	58.1	15.765

## Sheet: Fitted data
y=42/a+(42/b)*x+(42*(1-(exp((-c/d)*x))))/c+0.026+(42/(f*exp(h)))*x^g	y=42/a+(42/b)*x+(42*(1-(exp((-c/d)*x))))/c+0.026+(42/(f*exp(h)))*x^g
实际y	计算y	参数名	参数值
3.5	3.50019	a	12.0892
4.01802	4.01451	b	493.34
4.31638	4.33353	c	163.389
4.68934	4.70488	d	238.325
5.06229	5.07403	f	4.87628
5.43525	5.44308	h	147.1
5.80821	5.81212	g	33.1388
6.18117	6.18116
6.55412	6.5502
6.92708	6.91924
7.30003	7.28828
7.67299	7.65732
8.04595	8.02636
8.4189	8.39541
8.79186	8.76449
9.16482	9.134
9.55418	9.50705
9.86847	9.90855
10.3572	10.4939
11.9798	11.9695
13.1211	13.0692
14.4818	14.4651
15.2181	15.2549
y=50/a+(50/b)*x+(50*(1-(exp((-c/d)*x))))/c+0.03+(50/(f*exp(h)))*x^g	y=50/a+(50/b)*x+(50*(1-(exp((-c/d)*x))))/c+0.03+(50/(f*exp(h)))*x^g
实际y	计算y	参数名	参数值
3.7	3.7001	a	13.6236
4.23547	4.23342	b	497.663
4.49558	4.51838	c	136.343
4.82073	4.83976	d	106.342
5.14587	5.16004	f	1.27544
5.47101	5.4803	h	188.933
5.79615	5.80056	g	46.0481
6.12129	6.12083
6.44643	6.44109
6.77157	6.76135
7.09671	7.08161
7.42185	7.40188
7.74699	7.72214
8.07214	8.0424
8.39728	8.36267
8.72242	8.68305
9.04756	9.00585
9.3727	9.3716
10.0339	10.3061
12.7031	12.644
13.9176	13.7766
15.1492	15.0958
15.765	15.9012
y=36/a+(36/b)*x+(36*(1-(exp((-c/d)*x))))/c+0.0232	y=36/a+(36/b)*x+(36*(1-(exp((-c/d)*x))))/c+0.0232
实际y	计算y	参数名	参数值
2.5643	2.56427	a	14.1673
3.09015	3.09015	b	2.00904e+07
3.44783	3.44785	c	11.3524
3.8281	3.82812	d	313.503
4.14542	4.14544
4.4101	4.41011
4.63081	4.63081
4.81482	4.81481
4.96821	4.9682
5.09606	5.09605
5.20262	5.20261
5.29143	5.29142
5.36545	5.36543
5.42713	5.42711
5.47853	5.47852
5.52137	5.52136
5.55707	5.55706
5.58682	5.58682
5.61161	5.61162
5.63227	5.63228
5.63953	5.63955
5.64629	5.64631
5.64949	5.64951

## Sheet: Data comparison
0	3.5	3.50019		0	3.7	3.7001		0	2.5643	2.56427
3.32987	4.01802	4.01451		1.95569	4.23547	4.23342		5.00728	3.09015	3.09015
6.79772	4.31638	4.33353		4.50582	4.49558	4.51838		9.01925	3.44783	3.44785
11.1325	4.68934	4.70488		7.69347	4.82073	4.83976		14.0397	3.8281	3.82812
15.4673	5.06229	5.07403		10.8811	5.14587	5.16004		19.0646	4.14542	4.14544
19.8022	5.43525	5.44308		14.0688	5.47101	5.4803		24.0925	4.4101	4.41011
24.137	5.80821	5.81212		17.2564	5.79615	5.80056		29.1225	4.63081	4.63081
28.4718	6.18117	6.18116		20.4441	6.12129	6.12083		34.154	4.81482	4.81481
32.8066	6.55412	6.5502		23.6318	6.44643	6.44109		39.1866	4.96821	4.9682
37.1414	6.92708	6.91924		26.8194	6.77157	6.76135		44.2199	5.09606	5.09605
41.4762	7.30003	7.28828		30.0071	7.09671	7.08161		49.2536	5.20262	5.20261
45.8111	7.67299	7.65732		33.1947	7.42185	7.40188		54.2877	5.29143	5.29142
50.1459	8.04595	8.02636		36.3824	7.74699	7.72214		59.3221	5.36545	5.36543
54.4807	8.4189	8.39541		39.57	8.07214	8.0424		64.3566	5.42713	5.42711
58.8155	8.79186	8.76449		42.7577	8.39728	8.36267		69.3912	5.47853	5.47852
63.1503	9.16482	9.134		45.9453	8.72242	8.68305		74.4259	5.52137	5.52136
67.4836	9.55418	9.50705		49.133	9.04756	9.00585		79.4607	5.55707	5.55706
71.823	9.86847	9.90855		52.3207	9.3727	9.3716		84.4955	5.58682	5.58682
76.1424	10.3572	10.4939		55.4044	10.0339	10.3061		89.5303	5.61161	5.61162
80.1449	11.9798	11.9695		57.1619	12.7031	12.644		94.5651	5.63227	5.63228
81.4548	13.1211	13.0692		57.5679	13.9176	13.7766		96.5791	5.63953	5.63955
82.5366	14.4818	14.4651		57.9226	15.1492	15.0958		98.593	5.64629	5.64631
83	15.2181	15.2549		58.1	15.765	15.9012		99.6	5.64949	5.64951
